# Supplementary material for: Plasma biomarkers of the amyloid pathway are associated with geographic atrophy secondary to age-related macular degeneration
Source: PLoS One. 2020 Aug 7;15(8):e0236283. doi: 10.1371/journal.pone.0236283 (PMC7413518; doi:10.1371/journal.pone.0236283)
Supplement: S1 File — (ZIP) [file pone.0236283.s008.zip]

Archive with 3 entries (2 files):
- Boxplots for Reviewers Cohorts 1, 2, Ab ratios.pdf
- __MACOSX/
- __MACOSX/._Boxplots for Reviewers Cohorts 1, 2, Ab ratios.pdf
